# Supplementary material for: Characteristics of the gut microbiota and serum metabolites in postmenopausal women with reduced bone mineral density
Source: Front Cell Infect Microbiol. 2024 Jun 7;14:1367325. doi: 10.3389/fcimb.2024.1367325 (PMC11190063; doi:10.3389/fcimb.2024.1367325)
Supplement: Supplementary file 1 [file Table_1.xlsx]

## Sheet: Sheet1
	Age	Height	Weight	BMI	LS_BMD	LS_T	LS_Z	Neck_BMD	Neck_T	Neck_Z	Hip_BMD	Hip_T	Hip_Z	ALP	VD	PTH	T-PINP	β-CTX	N-MID	E2
Normal_1	75	157	55	22.3133	1.129	0.1	3	902	0.5	2.7	1028	0.8	2.7	62.2	16.39	49.47	75.9	441.2	19.3	53.29
Normal_2	55	164	60	22.3081	1.149	0.3	1.2	911	0.5	1.4	1110	1.5	2	52.9	21.46	29.19	52.98	581.7	17.49	36.7
Normal_3	67	164	58	21.5645	1.105	-0.1	2.1	1052	1.8	3.4	962	0.3	1.6	60.9	20.43	23.56	45.01	513.5	16.39	36.7
Normal_4	71	163	48	18.0662	1.051	-0.5	2.6	1515	5.9	8.2	1235	2.4	4.4	59.1	26.5	35.35	56.41	828.2	23.58	36.7
Normal_5	64	155	95	39.5421	1.233	1	0.7	892	0.4	0.3	967	0.3	0	66.4	27.15	60.62	45.59	754.4	15.75	65.54
Normal_6	74	172	99	33.464	1.089	-0.2	0.1	780	-0.6	-0.2	927	0	0.2	58	14.38	39.42	39.86	648.1	17.83	86.96
Normal_7	62	166	65	23.5883	1.089	-0.2	1.1	892	0.4	1.4	1105	1.4	2.1	90.7	32.67	16.39	57.07	522.8	14.5	36.7
Normal_8	73	168	80	28.3447	1.538	3.5	4.9	976	1.1	2.3	1119	1.5	2.4	48.7	25.15	45.13	46.46	301.5	9.4	57.71
Normal_9	59	160	65	25.3906	1.086	-0.2	0.8	909	0.5	1.4	899	-0.2	0.3	81	26.3	20.36	72.46	713.5	16.06	52.12
Normal_10	54	166	65	23.5883	1.148	0.3	0.8	896	0.4	1	973	0.4	0.7	53.5	14.79	31.7	51.14	566.2	20.54	40.2
Normal_11	66	174	80	26.4236	1.224	0.9	1.8	754	-0.9	-0.2	943	0.2	0.5	75.6	22.01	47.35	37.56	727.3	12.31	36.7
Normal_12	61	160	60	23.4375	1.157	0.4	1.8	980	1.1	2.3	1041	0.9	1.7	67.3	10.54	61.54	45.41	407.2	19.02	45.86
Normal_13	53	163	56	21.0772	1.265	1.3	2.2	918	0.6	1.5	1001	0.6	1.2	91.2	26.82	32.11	27.93	532.3	10.78	41.64
Normal_14	57	167	75	26.8923	1.113	0	0.2	818	-0.3	0.1	811	-0.9	-0.8	95.3	34.58	15.34	62.14	418.4	20.11	48.16
Normal_15	55	182	80	24.1517	1.202	1	1.2	872	-0.2	0.4	1026	0.7	0.8	85.6	18.42	27.57	79.51	643.2	23.52	102.25
Normal_16	80	178	86	27.143	1.203	1	1.4	1147	2.1	3.3	1211	2.1	2.9	91.2	16.06	33.74	51.09	351.1	15.72	69.02
Normal_17	72	170	73	25.2595	1.277	1.6	2.3	827	-0.6	0.6	923	-0.1	0.4	75.3	37.34	33.24	61.39	596.3	17.39	39.68
Normal_18	69	173	75	25.0593	1.132	0.4	1	867	0.6	1.7	1125	1.5	1.9	56.1	20.46	29.22	44.2	218.2	14.88	43.2
Normal_19	57	173	80	26.7299	1.341	2.2	2.4	1083	1.5	2.2	1076	1.1	1.3	65.7	16.71	36.26	27.52	192.1	7.94	40.73
Normal_20	78	172	70	23.6614	1.249	1.4	2.2	950	0.5	1.9	997	0.5	1.3	90	41.73	21.39	24.77	440	6.22	46.35
Normal_21	66	177	75	23.9395	1.292	1.7	2.3	1240	2.8	3.8	1124	1.5	1.8	60	28.41	24.68	41.36	302	13.88	53.56
Normal_22	73	178	80	25.2493	1.174	0.8	1.3	877	-0.1	1	877	-0.5	0	94.3	33.73	21.41	65.3	662.4	17	36.7
Normal_23	68	178	85	26.8274	1.176	0.8	1.1	877	-0.1	0.8	947	0.1	0.4	78.5	48.12	29.85	39.03	617.9	19	36.7
Normal_24	59	175	85	27.7551	1.176	0.8	0.9	785	-0.9	-0.3	903	-0.3	-0.1	98.7	16.44	43.85	38.99	728.2	11.14	63.47
Normal_25	70	171	71	24.281	1.416	2.8	3.5	1409	4.2	5.4	1290	2.8	3.2	68.3	24.26	48.4	23.94	242.4	9.1	58.25
Normal_26	64	172	73	24.6755	1.463	3.2	3.7	951	0.5	1.4	969	0.2	0.6	72.2	34.18	27.63	41.72	606.6	17.06	49.29
Normal_27	69	181	82	25.0298	1.411	2.7	3.1	1094	1.6	2.6	1176	1.9	2.2	63.8	45.16	26.22	35.64	369.3	15.27	36.7
Normal_28	61	174	74	24.4418	0.989	-0.8	-0.3	1243	2.8	3.7	1014	0.6	0.9	96.3	28.95	18.94	82.33	764.4	30.2	52.29
Normal_29	66	175	75	24.4898	1.191	0.9	1.4	875	-0.2	0.8	866	-0.6	-0.2	70.4	41.49	23.61	16.56	264.9	5.74	43.6
Normal_30	70	165	60	22.0386	1.79	5.9	6.9	961	0.5	1.9	1087	1.2	1.7	60	48.42	28.41	25.79	287.5	12.13	47.89
Normal_31	78	169	72	25.2092	1.519	3.6	4.4	888	-0.1	1.3	1014	0.6	1.4	49.3	28.23	14.94	35.91	194.5	9.74	55.68
Normal_32	55	170	60	20.7612	1.211	1.1	1.7	840	-0.5	0.4	890	-0.4	-0.1	49.8	25.13	32.34	40.56	548.2	10.52	36.7
Normal_33	50	174	75	24.7721	1.151	0.6	0.8	873	-0.2	0.3	918	-0.2	-0.1	91.2	33.01	29.73	60.4	660.8	19.29	48.76
Normal_34	65	174	74	24.4418	1.183	0.8	1.4	783	-0.9	0	833	-0.8	-0.5	161.7	22.82	48.34	70.1	867.4	16.83	67.78
Normal_35	66	178	85	26.8274	1.614	4.4	4.7	1164	2.2	3	1223	2.2	2.5	74.5	34.92	43.82	41.59	497.7	14.08	36.7
Normal_36	69	172	72	24.3375	1.58	4.1	4.8	849	-0.4	0.7	1048	0.9	1.3	58.4	30.5	41.18	21.28	614.2	9.72	78.76
Normal_37	64	175	80	26.1224	1.014	-0.6	-0.2	847	-0.4	0.4	955	0.1	0.4	56.2	34.91	30.57	24.21	203.2	7.74	82.86
Normal_38	63	160	70	27.3438	1.15	0.3	1.4	799	-0.5	0.5	981	0.4	1	85.6	25.71	38.74	47.34	325.7	11.88	78.26
mean	65.2105	170.132	72.9737	25.1723	1.24421	1.24474	2.01842	955.158	0.673684	1.66842	1015.63	0.65	1.15789	74.1026	27.7442	33.2003	46.2224	504.066	14.975	52.1095
SD	7.54861	6.73503	11.0441	3.51156	0.179198	1.53653	1.57375	172.413	1.4474	1.69882	116.457	0.916736	1.14364	21.1279	9.5766	11.6664	16.8482	192.872	5.215	16.5882
OS_1	73	162	70	26.6728	1.041	-0.6	1.3	644	-1.8	-0.3	676	-1.9	-0.8	84.4	29.3	24.12	59.45	603.1	21.86	41.52
OS_2	59	162	65	24.7676	1.172	0.5	1.5	658	-1.7	-0.8	730	-1.5	-1	161.8	27.53	21.95	44.43	340.8	12.1	75.2
OS_3	57	160	50	19.5312	0.937	-1.5	0.2	1090	2.1	3.5	939	0.1	1.1	100	18.5	33.88	108.7	851	24.76	36.7
OS_4	79	166	72	26.1286	1.123	0.1	2	809	-0.4	1.5	767	-1.2	0.2	132.2	17.73	17.39	82.6	732.7	18.16	37
OS_5	61	160	50	19.5312	0.958	-1.3	0.8	792	-0.5	1.1	853	-0.6	0.7	63.9	16.91	58.88	99.72	683.8	31.95	54.62
OS_6	62	162	60	22.8624	1.005	-0.9	0.7	757	-0.8	0.4	803	-0.9	-0.1	68.4	14.6	36.1	45.45	599	22.51	38.78
OS_7	55	163	60	22.5827	1.026	-0.7	0.2	846	0	0.8	961	0.3	0.9	92.9	18.15	30.95	45.01	730.3	13.91	66.61
OS_8	64	156	50	20.5457	1	-1	1.4	646	-1.8	0	657	-2.1	-0.7	107.2	16.1	20.39	75.43	953.7	24.59	36.7
OS_9	62	165	70	25.7117	1.02	-0.8	0.3	864	0.1	1	1006	0.6	1.2	89.6	19.37	19.93	49.78	504.9	13.54	52.23
OS_10	58	163	70	26.3465	0.998	-1	-0.3	739	-1	-0.4	777	-1.2	-0.9	48.5	26.12	37	39.43	895.4	18.55	36.7
OS_11	60	162	80	30.4832	1.034	-0.7	-0.4	705	-1.3	-1	678	-1.9	-1.9	132.2	21.63	35.74	109.8	1327	50.98	55.21
OS_12	66	162	62	23.6244	0.939	-1.5	0.5	746	-0.9	0.5	817	-0.8	0.2	69.3	23.85	32.61	45.36	657.1	20.41	36.7
OS_13	71	164	56	20.8209	1.082	-0.3	2.4	871	0.2	2.2	863	-0.5	1.1	98.4	17.59	20.71	69.21	482.5	14.56	36.7
OS_14	54	157	65	26.3702	0.967	-1.2	-0.7	543	-2.7	-2.1	578	-2.7	-2.4	109.6	16.24	35.16	85.06	585.2	28.4	36.7
OS_15	66	160	56	21.875	0.901	-1.8	0.5	789	-0.5	1.1	906	-0.1	1.2	70.3	21.53	30.16	61.82	658.7	20.64	49.57
OS_16	61	160	63	24.6094	0.795	-2.7	-1.3	762	-0.8	0.3	697	-1.8	-1.1	89.4	15.53	43.58	75.42	684	34.51	36.7
OS_17	62	160	56	21.875	0.728	-3.2	-1.4	593	-2.3	-0.8	738	-1.5	-0.4	85.4	18.12	31.2	47.12	504.4	18.16	39.28
OS_18	69	157	50	20.2848	0.828	-2.4	0.5	579	-2.4	-0.3	701	-1.7	-0.1	109	17.84	33.33	120.7	1504	54.74	36.7
OS_19	72	160	50	19.5312	0.921	-1.6	1.5	737	-1	1.3	609	-2.5	-0.6	95.2	16.27	32.62	92.78	866	22.56	36.7
OS_20	58	155	46	19.1467	1.088	-0.9	1.2	706	-1.3	0.3	683	-1.9	-0.7	131.5	21.02	37.15	74.87	468.6	14.41	41.84
OS_21	71	172	70	23.6614	1.161	0.7	1.4	712	-1.5	-0.3	859	-0.6	-0.1	74	22.27	61.45	57.05	692.9	17.62	37.95
OS_22	54	184	80	23.6295	1.055	-0.2	-0.1	1307	3.4	3.9	1342	3.2	3.3	81.6	32.92	21.72	76.13	898.2	20.19	42.05
OS_23	64	172	72	24.3375	1.047	-0.3	0.3	765	-1.1	-0.1	800	-1.1	-0.8	70.7	25.92	29.23	37.17	673.1	16.01	36.7
OS_24	63	170	70	24.2215	1.055	-0.2	0.4	764	-1.1	-0.1	863	-0.6	-0.2	74.3	30.76	35	35.3	560	16.67	36.7
OS_25	73	172	73	24.6755	0.837	-2	-1.4	1027	1.1	2.3	858	-0.6	-0.1	95.9	38.56	26.65	150.1	1038	32.65	36.7
mean	63.76	163.44	62.64	23.3531	0.98872	-1.02	0.46	778.04	-0.72	0.56	806.44	-0.94	-0.08	93.428	21.7744	32.276	71.5156	739.776	23.3776	42.8904
SD	6.62873	6.41015	9.97864	2.82038	0.110467	0.942514	1.01407	165.846	1.36596	1.37659	156.853	1.21209	1.16655	25.9104	6.18247	10.7257	29.5114	263.93	10.7425	10.3688
