# Supplementary material for: Characteristics of the gut microbiota and serum metabolites in postmenopausal women with reduced bone mineral density
Source: Front Cell Infect Microbiol. 2024 Jun 7;14:1367325. doi: 10.3389/fcimb.2024.1367325 (PMC11190063; doi:10.3389/fcimb.2024.1367325)
Supplement: Supplementary file 2 [file Table_2.xlsx]

## Sheet: Sheet1
	Age	Height	Weight	BMI	LS_BMD	LS_T	LS_Z	Neck_BMD	Neck_T	Neck_Z	Hip_BMD	Hip_T	Hip_Z	ALP	VD	PTH	T-PINP	β-CTX	N-MID	E2
Normal_1	75	157	55	22.3133	1.129	0.1	3	902	0.5	2.7	1028	0.8	2.7	62.2	16.39	49.47	75.9	441.2	19.3	53.29
Normal_2	61	165	62	22.7732	1.267	1.3	1.3	855	0	0.4	1039	0.9	1.1	57.9	8	73.05	33.4	229	16.36	56.54
Normal_3	55	164	60	22.3081	1.149	0.3	1.2	911	0.5	1.4	1110	1.5	2	52.9	21.46	29.19	52.98	581.7	17.49	36.7
Normal_4	67	164	58	21.5645	1.105	-0.1	2.1	1052	1.8	3.4	962	0.3	1.6	60.9	20.43	23.56	45.01	513.5	16.39	36.7
Normal_5	64	167	60	21.5139	1.275	1.3	3.2	1171	2.8	4.3	1141	1.7	2.8	87.8	21.05	26.39	71.43	620.5	26.14	54.19
Normal_6	61	162	65	24.7676	1.206	0.8	2	990	1.2	2.2	1113	1.5	2.1	33.1	25.39	25.86	33.47	394.3	14.62	36.7
Normal_7	75	160	55	21.4844	1.44	2.7	5.6	801	-0.4	1.8	833	-0.7	1.2	124.9	13.81	44.01	67.32	541.9	26.17	51.03
Normal_8	62	162	60	22.8624	1.05	-0.5	1.1	1009	1.4	2.7	1038	0.9	1.8	55.8	22.81	24.91	45.72	469.9	13.74	50.55
Normal_9	65	165	75	27.5482	1.088	-0.2	1	883	0.3	1.2	833	-0.7	-0.1	79	13.81	42.49	64.15	674.8	22.59	36.7
Normal_10	59	162	56	21.3382	1.165	0.4	1.9	952	0.9	2.1	940	0.1	1	63.7	11.27	43.82	39.94	483.4	19.4	37.28
Normal_11	61	160	75	29.2969	1.172	0.5	-0.3	744	-0.9	-1.2	1013	0.7	0.4	90.7	6.28	32.28	67.02	608.2	15.73	51.25
Normal_12	61	160	60	23.4375	1.157	0.4	1.8	980	1.1	2.3	1041	0.9	1.7	67.3	10.54	61.54	45.41	407.2	19.02	45.86
Normal_13	53	163	56	21.0772	1.265	1.3	2.2	918	0.6	1.5	1001	0.6	1.2	91.2	26.82	32.11	27.93	532.3	10.78	41.64
Normal_14	71	163	48	18.0662	1.051	-0.5	2.6	1515	5.9	8.2	1235	2.4	4.4	59.1	26.5	35.35	56.41	828.2	23.58	36.7
Normal_15	63	160	70	27.3438	1.15	0.3	1.4	799	-0.5	0.5	981	0.4	1	85.6	25.71	38.74	47.34	325.7	11.88	78.26
Normal_16	60	160	50	19.5312	1.11	0	2	769	-0.7	0.8	823	-0.8	0.4	69.6	16.72	43.79	60.89	984.3	22.65	36.7
Normal_17	51	162	56	21.3382	1.37	2.1	2.9	1216	3.2	4	1249	2.6	3.1	68.2	15.15	19.16	77.08	659.6	15.64	80.64
Normal_18	57	167	75	26.8923	1.113	0	0.2	818	-0.3	0.1	811	-0.9	-0.8	95.3	34.58	15.34	62.14	418.4	20.11	48.16
Normal_19	61	155	45	18.7305	1.127	0.1	0.9	807	-0.4	0.2	861	-0.5	0	43	13.1	20	47.12	598.2	17.87	50.25
Normal_20	54	160	46	17.9688	1.177	0.5	2.1	934	0.7	2.1	914	-0.1	1	50.5	10.12	25.55	33.54	244.2	10.03	89.19
Normal_21	64	155	95	39.5421	1.233	1	0.7	892	0.4	0.3	967	0.3	0	66.4	27.15	60.62	45.59	754.4	15.75	65.54
Normal_22	73	162	60	22.8624	1.119	0	2.6	962	1	3	933	0.1	1.7	51.8	22.79	11.96	47.09	574.4	18.17	36.7
Normal_23	74	172	99	33.464	1.089	-0.2	0.1	780	-0.6	-0.2	927	0	0.2	58	14.38	39.42	39.86	648.1	17.83	86.96
Normal_24	62	166	65	23.5883	1.089	-0.2	1.1	892	0.4	1.4	1105	1.4	2.1	90.7	32.67	16.39	57.07	522.8	14.5	36.7
Normal_25	73	168	80	28.3447	1.538	3.5	4.9	976	1.1	2.3	1119	1.5	2.4	48.7	25.15	45.13	46.46	301.5	9.4	57.71
Normal_26	59	155	50	20.8117	1.217	0.9	2.8	914	0.6	2.1	931	0.1	1.2	89.6	23.46	30.6	72.29	842.8	18.96	50.78
Normal_27	76	164	60	22.3081	1.177	0.5	3.1	868	0.2	2.3	987	0.5	2.2	69.3	28.25	21.67	54.33	322.7	12.23	86.89
Normal_28	59	160	65	25.3906	1.086	-0.2	0.8	909	0.5	1.4	899	-0.2	0.3	81	26.3	20.36	72.46	713.5	16.06	52.12
Normal_29	54	166	65	23.5883	1.148	0.3	0.8	896	0.4	1	973	0.4	0.7	53.5	14.79	31.7	51.14	566.2	20.54	40.2
Normal_30	66	174	80	26.4236	1.224	0.9	1.8	754	-0.9	-0.2	943	0.2	0.5	75.6	22.01	47.35	37.56	727.3	12.31	36.7
Normal_31	59	167	70	25.0995	1.39	2.3	3.1	826	-0.2	0.5	905	-0.1	0.2	71.8	35.62	22.16	47.37	419.7	13.41	36.7
Normal_32	59	178	90	28.4055	1.352	2.2	2.3	925	0.2	0.8	1077	1.1	1.2	89.5	39.63	24.8	40.87	482	15.45	82.12
Normal_33	55	182	80	24.1517	1.202	1	1.2	872	-0.2	0.4	1026	0.7	0.8	85.6	18.42	27.57	79.51	643.2	23.52	102.25
Normal_34	80	178	86	27.143	1.203	1	1.4	1147	2.1	3.3	1211	2.1	2.9	91.2	16.06	33.74	51.09	351.1	15.72	69.02
Normal_35	72	170	73	25.2595	1.277	1.6	2.3	827	-0.6	0.6	923	-0.1	0.4	75.3	37.34	33.24	61.39	596.3	17.39	39.68
Normal_36	65	178	90	28.4055	1.318	2	2.1	1066	1.4	2.1	944	0	0.3	78.4	39.55	22.91	218.2	754.7	16.12	90.73
Normal_37	69	173	75	25.0593	1.132	0.4	1	867	0.6	1.7	1125	1.5	1.9	56.1	20.46	29.22	44.2	218.2	14.88	43.2
Normal_38	69	172	72	24.3375	1.58	4.1	4.8	849	-0.4	0.7	1048	0.9	1.3	58.4	30.5	41.18	21.28	614.2	9.72	78.76
Normal_39	57	173	80	26.7299	1.341	2.2	2.4	1083	1.5	2.2	1076	1.1	1.3	65.7	16.71	36.26	27.52	192.1	7.94	40.73
Normal_40	78	172	70	23.6614	1.249	1.4	2.2	950	0.5	1.9	997	0.5	1.3	90	41.73	21.39	24.77	440	6.22	46.35
Normal_41	66	177	75	23.9395	1.292	1.7	2.3	1240	2.8	3.8	1124	1.5	1.8	60	28.41	24.68	41.36	302	13.88	53.56
Normal_42	73	178	80	25.2493	1.174	0.8	1.3	877	-0.1	1	877	-0.5	0	94.3	33.73	21.41	65.3	662.4	17	36.7
Normal_43	68	178	85	26.8274	1.176	0.8	1.1	877	-0.1	0.8	947	0.1	0.4	78.5	48.12	29.85	39.03	617.9	19	36.7
Normal_44	59	175	85	27.7551	1.176	0.8	0.9	785	-0.9	-0.3	903	-0.3	-0.1	98.7	16.44	43.85	38.99	728.2	11.14	63.47
Normal_45	67	180	78	24.0741	1.25	1.4	1.9	926	0.3	1.2	990	0.4	0.7	83.3	21.39	21.26	34.12	472.4	12.91	88.73
Normal_46	66	176	78	25.1808	1.267	1.5	2	1253	2.9	3.9	1290	2.8	3.1	53.3	39.99	48.08	36.36	419.3	17.24	93.78
Normal_47	70	171	71	24.281	1.416	2.8	3.5	1409	4.2	5.4	1290	2.8	3.2	68.3	24.26	48.4	23.94	242.4	9.1	58.25
Normal_48	51	170	70	24.2215	1.237	1.3	1.6	797	-0.8	-0.2	908	-0.2	-0.1	129.1	51.99	18.34	15.19	141.9	6.6	88.6
Normal_49	64	172	73	24.6755	1.463	3.2	3.7	951	0.5	1.4	969	0.2	0.6	72.2	34.18	27.63	41.72	606.6	17.06	49.29
Normal_50	70	175	76	24.8163	1.354	2.3	2.8	866	-0.2	0.8	942	0	0.4	50.2	34.2	22.3	36.04	332.7	13.06	92.4
Normal_51	69	181	82	25.0298	1.411	2.7	3.1	1094	1.6	2.6	1176	1.9	2.2	63.8	45.16	26.22	35.64	369.3	15.27	36.7
Normal_52	61	174	74	24.4418	0.989	-0.8	-0.3	1243	2.8	3.7	1014	0.6	0.9	96.3	28.95	18.94	82.33	764.4	30.2	52.29
Normal_53	66	175	75	24.4898	1.191	0.9	1.4	875	-0.2	0.8	866	-0.6	-0.2	70.4	41.49	23.61	16.56	264.9	5.74	43.6
Normal_54	64	175	80	26.1224	1.014	-0.6	-0.2	847	-0.4	0.4	955	0.1	0.4	56.2	34.91	30.57	24.21	203.2	7.74	82.86
Normal_55	70	165	60	22.0386	1.79	5.9	6.9	961	0.5	1.9	1087	1.2	1.7	60	48.42	28.41	25.79	287.5	12.13	47.89
Normal_56	78	169	72	25.2092	1.519	3.6	4.4	888	-0.1	1.3	1014	0.6	1.4	49.3	28.23	14.94	35.91	194.5	9.74	55.68
Normal_57	55	170	60	20.7612	1.211	1.1	1.7	840	-0.5	0.4	890	-0.4	-0.1	49.8	25.13	32.34	40.56	548.2	10.52	36.7
Normal_58	50	174	75	24.7721	1.151	0.6	0.8	873	-0.2	0.3	918	-0.2	-0.1	91.2	33.01	29.73	60.4	660.8	19.29	48.76
Normal_59	62	173	71	23.7228	1.211	1.1	1.3	1077	1.5	1.9	1165	1.8	1.8	77.5	27.89	20.54	49.42	534.7	18.81	62.12
Normal_60	65	174	74	24.4418	1.183	0.8	1.4	783	-0.9	0	833	-0.8	-0.5	161.7	22.82	48.34	70.1	867.4	16.83	67.78
Normal_61	66	178	85	26.8274	1.614	4.4	4.7	1164	2.2	3	1223	2.2	2.5	74.5	34.92	43.82	41.59	497.7	14.08	36.7
mean	64.2459	168.574	70.0164	24.5182	1.23966	1.17705	2.06557	949.295	0.665574	1.67869	1007.59	0.603279	1.17213	73.5066	26.173	31.9269	49.9805	507.543	15.6221	56.0775
SD	7.25179	7.21909	12.2277	3.42409	0.15421	1.32908	1.41561	159.883	1.33602	1.57057	120.661	0.945334	1.07906	21.8613	10.676	12.4539	27.3388	193.382	5.0664	19.4014
OS_1	67	170	75	25.9516	0.963	-1	-0.5	739	-1.3	-0.3	841	-0.8	-0.4	63.29	39.51	17.27	50.63	503.5	11.62	37.95
OS_2	71	172	70	23.6614	1.161	0.7	1.4	712	-1.5	-0.3	859	-0.6	-0.1	74	22.27	61.45	57.05	692.9	17.62	42.05
OS_3	54	184	80	23.6295	1.055	-0.2	-0.1	1307	3.4	3.9	1342	3.2	3.3	81.6	32.92	21.72	76.13	898.2	20.19	36.7
OS_4	64	172	72	24.3375	1.047	-0.3	0.3	765	-1.1	-0.1	800	-1.1	-0.8	70.7	25.92	29.23	37.17	673.1	16.01	36.7
OS_5	63	170	70	24.2215	1.055	-0.2	0.4	764	-1.1	-0.1	863	-0.6	-0.2	74.3	30.76	35	35.3	560	16.67	36.7
OS_6	73	172	73	24.6755	0.837	-2	-1.4	1027	1.1	2.3	858	-0.6	-0.1	95.9	38.56	26.65	150.1	1038	32.65	41.52
OS_7	73	162	70	26.6728	1.041	-0.6	1.3	644	-1.8	-0.3	676	-1.9	-0.8	84.4	29.3	24.12	59.45	603.1	21.86	55.3
OS_8	59	162	65	24.7676	1.172	0.5	1.5	658	-1.7	-0.8	730	-1.5	-1	161.8	27.53	21.95	44.43	340.8	12.1	75.2
OS_9	86	163	75	28.2284	1.023	-0.8	1.2	698	-1.4	0.7	781	-1.1	0.6	40.4	9.22	28.96	78.21	486.7	16.73	36.7
OS_10	72	165	70	25.7117	1.045	-0.6	1.3	833	-0.2	1.3	904	-0.2	1	85.5	14.67	56.14	67.54	679.6	14.73	62.35
OS_11	57	160	50	19.5312	0.937	-1.5	0.2	1090	2.1	3.5	939	0.1	1.1	100	18.5	33.88	108.7	851	24.76	36.7
OS_12	79	166	72	26.1286	1.123	0.1	2	809	-0.4	1.5	767	-1.2	0.2	132.2	17.73	17.39	82.6	732.7	18.16	37
OS_13	61	160	50	19.5312	0.958	-1.3	0.8	792	-0.5	1.1	853	-0.6	0.7	63.9	16.91	58.88	99.72	683.8	31.95	54.62
OS_14	71	162	63	24.0055	1.052	-0.5	1.8	797	-0.5	1.2	787	-1.1	0.3	94.7	12.31	56.31	100.1	1050	41.59	36.7
OS_15	74	164	75	27.8852	1.072	-0.4	1.3	693	-1.4	0	790	-1.1	0	81.9	23.1	21.21	51.57	437.3	17.12	36.7
OS_16	68	167	80	28.6851	1.082	-0.3	0.8	586	-2.3	-1.6	694	-1.8	-1.3	56.8	11.25	22.91	31.48	416.3	8.38	36.7
OS_17	69	163	63	23.7118	1.034	-0.7	1.5	657	-1.7	-0.2	750	-1.4	-0.2	72	14.82	55.91	72.25	989.3	30.38	102.87
OS_18	65	160	56	21.875	1.063	-0.4	1.8	689	-1.4	0.2	839	-0.7	0.6	107.5	12.3	18.63	177.4	1798	39.58	36.7
OS_19	62	162	60	22.8624	1.005	-0.9	0.7	757	-0.8	0.4	803	-0.9	-0.1	68.4	14.6	36.1	45.45	599	22.51	38.78
OS_20	55	163	60	22.5827	1.026	-0.7	0.2	846	0	0.8	961	0.3	0.9	92.9	18.15	30.95	45.01	730.3	13.91	66.61
OS_21	63	160	70	27.3438	0.962	-1.3	-0.1	619	-2.1	-1.1	694	-1.8	-1.2	91.4	16.86	38.08	57.55	698.9	21.36	78.4
OS_22	60	160	58	22.6562	1.026	-0.7	0.8	776	-0.7	0.6	893	-0.2	0.6	77.7	23.77	38.99	61.93	541.6	17.66	38.41
OS_23	67	160	70	27.3438	1.007	-0.9	0.7	874	0.2	1.4	869	-0.4	0.4	108.2	20.6	24.48	90.93	803.3	25.96	36.7
OS_24	76	162	60	22.8624	1.01	-0.9	1.7	699	-1.3	0.8	722	-1.6	0.2	113	21.49	62.23	82.69	735.5	27.48	50.49
OS_25	64	156	50	20.5457	1	-1	1.4	646	-1.8	0	657	-2.1	-0.7	107.2	16.1	20.39	75.43	953.7	24.59	36.7
OS_26	73	162	65	24.7676	0.971	-1.2	1	772	-0.7	1	768	-1.2	0.1	97.5	15.33	57.79	35.74	304.5	9.93	101.22
OS_27	62	165	70	25.7117	1.02	-0.8	0.3	864	0.1	1	1006	0.6	1.2	89.6	19.37	19.93	49.78	504.9	13.54	52.23
OS_28	80	160	50	19.5312	1.018	-0.8	2.5	669	-1.6	1.2	766	-1.2	1.2	122.4	13.16	56.13	21.68	605.9	7.69	44.76
OS_29	58	163	70	26.3465	0.998	-1	-0.3	739	-1	-0.4	777	-1.2	-0.9	48.5	26.12	37	39.43	895.4	18.55	36.7
OS_30	60	162	80	30.4832	1.034	-0.7	-0.4	705	-1.3	-1	678	-1.9	-1.9	132.2	21.63	35.74	109.8	1327	50.98	55.21
OS_31	67	165	55	20.202	0.946	-1.4	1	649	-1.8	0	760	-1.3	0.1	96.4	21.38	44.65	46.45	829.6	17.16	36.7
OS_32	56	165	70	25.7117	1.223	1	1.5	743	-1	-0.4	800	-1	-0.7	80.4	15.8	30.44	81.76	546.6	20.08	43.36
OS_33	59	165	70	25.7117	0.957	-1.3	-0.6	820	-0.3	0.4	884	-0.3	0	63.9	11.79	33.38	57.46	692.4	21.06	36.7
OS_34	66	162	62	23.6244	0.939	-1.5	0.5	746	-0.9	0.5	817	-0.8	0.2	69.3	23.85	32.61	45.36	657.1	20.41	36.7
OS_35	71	164	56	20.8209	1.082	-0.3	2.4	871	0.2	2.2	863	-0.5	1.1	98.4	17.59	20.71	69.21	482.5	14.56	36.7
OS_36	54	157	65	26.3702	0.967	-1.2	-0.7	543	-2.7	-2.1	578	-2.7	-2.4	109.6	16.24	35.16	85.06	585.2	28.4	36.7
OS_37	66	160	56	21.875	0.901	-1.8	0.5	789	-0.5	1.1	906	-0.1	1.2	70.3	21.53	30.16	61.82	658.7	20.64	49.57
OS_38	66	157	48	19.4734	0.646	-3.9	-1.2	679	-1.5	0.5	706	-1.7	-0.1	128.6	49.3	29.25	28.56	230.2	10.75	60.5
OS_39	68	167	75	26.8923	0.876	-2	-0.6	601	-2.2	-1.2	634	-2.3	-1.6	100.6	13.36	41.42	58.68	438.6	16.46	62.09
OS_40	65	160	56	21.875	0.806	-2.6	-0.4	643	-1.8	-0.2	760	-1.3	-0.1	107.2	9.51	23.16	31.18	381	5.18	43.33
OS_41	64	158	60	24.0346	0.831	-2.4	-0.5	605	-2.2	-0.8	606	-2.5	-1.5	77.3	10.2	41.2	91.3	552.2	23.42	36.7
OS_42	61	160	63	24.6094	0.795	-2.7	-1.3	762	-0.8	0.3	697	-1.8	-1.1	89.4	15.53	43.58	75.42	684	34.51	36.7
OS_43	62	160	56	21.875	0.728	-3.2	-1.4	593	-2.3	-0.8	738	-1.5	-0.4	85.4	18.12	31.2	47.12	504.4	18.16	39.28
OS_44	69	157	50	20.2848	0.828	-2.4	0.5	579	-2.4	-0.3	701	-1.7	-0.1	109	17.84	33.33	120.7	1504	54.74	36.7
OS_45	64	160	50	19.5312	0.933	-1.5	0.9	595	-2.3	-0.4	594	-2.6	-1.2	91.7	27.54	30.35	75.18	738.7	19.38	36.7
OS_46	57	165	65	23.8751	0.815	-2.5	-0.6	555	-2.6	-1.2	524	-3.1	-2.1	136.3	6.75	46.91	61.32	786.2	20.6	36.7
OS_47	72	163	75	28.2284	0.892	-1.9	-0.2	540	-2.8	-1.5	661	-2.1	-1.1	102.6	18.25	31.86	100.5	807.3	29.04	72.4
OS_48	72	160	50	19.5312	0.921	-1.6	1.5	737	-1	1.3	609	-2.5	-0.6	95.2	16.27	32.62	92.78	866	22.56	36.7
OS_49	77	160	75	29.2969	0.871	-2	-0.3	648	-1.8	-0.2	679	-1.9	-0.7	58.3	16.53	33.89	43.25	558.9	12.07	36.7
OS_50	72	163	60	22.5827	0.824	-2.4	0.1	486	-3.2	-1.3	492	-3.4	-1.9	69.8	27.42	35.7	87.32	716.8	31.41	36.7
OS_51	83	163	55	20.7008	0.721	-3.3	-0.2	548	-2.7	0.1	595	-2.6	-0.2	134.8	16.13	32.89	83.5	938.3	27.36	42.02
OS_52	58	155	46	19.1467	1.088	-0.9	1.2	706	-1.3	0.3	683	-1.9	-0.7	131.5	21.02	37.15	74.87	468.6	14.41	41.84
OS_53	72	160	58	22.6562	0.847	-2.2	0.4	987	1.2	3.2	862	-0.5	1.1	106.6	13.12	42.99	50.69	743.3	22.92	36.7
OS_54	80	162	63	24.0055	0.978	-1.1	1.4	546	-2.7	-0.4	563	-2.8	-0.9	88.6	30.76	51.21	86.95	650.7	23.14	59.81
OS_55	86	156	50	20.5457	0.983	-1.1	2.3	599	-2.2	0.9	645	-2.2	0.5	66	27.27	39.32	59.31	618.8	31.56	36.7
OS_56	59	162	56	21.3382	0.89	-1.9	-0.3	601	-2.2	-1	631	-2.3	-1.4	86.2	32.18	19.8	83.02	943.5	31.95	52.79
OS_57	66	162	50	19.052	0.877	-2	0.6	773	-0.7	1.2	792	-1	0.5	74.4	21.14	29.64	65.01	785.7	21.99	36.7
OS_58	72	160	50	19.5312	0.92	-1.6	1.5	640	-1.9	0.4	677	-1.9	0	101.7	21.43	33.54	55.27	548.7	19.96	36.7
OS_59	74	165	90	33.0579	0.788	-2.7	-1.9	626	-2	-1.2	702	-1.7	-1.3	76.9	15.56	12.43	147.9	1620	29.41	42.64
OS_60	65	166	66	23.9512	0.821	-2.4	-0.9	596	-2.3	-1.1	654	-2.1	-1.3	96.5	31.93	30.62	93.56	1238	28.72	36.7
OS_61	83	166	72	26.1286	1.094	-0.2	1.9	533	-2.8	-0.8	588	-2.6	-0.9	77.9	4.22	41.63	59.84	347.1	20.61	36.7
mean	67.4098	162.852	63.3607	23.8159	0.96041	-1.26885	0.511475	714.18	-1.24918	0.232787	755.213	-1.33279	-0.244262	91.3228	20.2348	34.7249	70.7475	725.531	22.2767	45.6115
SD	7.94434	4.68983	10.0267	3.15148	0.116074	0.981587	1.04117	143.894	1.21156	1.2135	135.882	1.05178	1.01267	23.6786	8.30312	12.1156	30.2132	300.86	9.51464	15.0923
